# Supplementary material for: Macronutrient intakes and associations with psoriasis severity: a cross-sectional analysis of the asking people with psoriasis about lifestyle and eating (APPLE) study
Source: Eur J Nutr. 2026 Feb 19;65(2):64. doi: 10.1007/s00394-026-03914-y (PMC12920720; doi:10.1007/s00394-026-03914-y)
Supplement: Supplementary file 3 — Supplementary Material 3 [file 394_2026_3914_MOESM3_ESM.xlsx]

## Sheet: Source
Article title: Macronutrient intakes and associations with psoriasis severity: a cross-sectional analysis of the Asking People with Psoriasis about Lifestyle and Eating (APPLE) study.
Authors: Sylvia Zanesco, Thiviyani Maruthappu, Christopher E.M. Griffiths, Ruotong Zhang, Kathryn V. Dalrymple, Rachel Gibson, and Wendy L. Hall.
Corresponding author: Sylvia Zanesco, Department of Nutritional Sciences, King's College London, UK, (sylvia.1.zanesco@kcl.ac.uk).

## Sheet: S3
Supplementary Table 3. Demographic characteristics of participants in the years 9-11 National Diet and Nutrition Survey (n=1392).
Age, years (median, IQR)	43 (20)
BMI (median, IQR)	27.3 (6.6)
Gender (N, %) (n=1392)
Male	570 (40.9)
Female	822 (59.1)
Body Mass Index (BMI) classification (N, %) (n=1296)
Underweight	10 (0.7)
Normal weight	472 (36.4)
Overweight	492 (38.0)
Obese	322 (24.9)
Ethnic group (N, %) (n=1389)
White	1236 (89.0)
Mixed ethnic group	10 (0.7)
Black or Black British	35 (2.5)
Asian or Asian British	89 (6.4)
Any other group	19 (1.4)
Cigarette smoking status (N, %) (n=966)
Never regular cigarette smoker	589 (61.0)
Ex-regular cigarette smoker	192 (19.9)
Current cigarette smoker	185 (19.2)
Alcohol drinking status (N, %) (n=966)
Drinks nowadays	779 (80.6)
Drinks very occasionally	63 (6.5)
Used to drink, but stopped	48 (5.0)
Always non-drinking	76 (7.9)
Prescribed medications (N, %) (n=963)
Lipid lowering drugs
Taking drug	64 (6.6)
Not taking drug	899 (93.4)
Blood pressure lowering drugs
Taking drug	74 (7.7)
Not taking drug	889 (92.3)
Antidepressants
Taking drug	119 (12.4)
Not taking drug	844 (87.6)
Drugs for asthma or chronic obstructive pulmonary disease
Taking drug	72 (7.5)
Not taking drug	891 (92.5)
Antidiabetic drugs
Taking drug	30 (3.1)
Not taking drug	933 (96.9)
n=96 missing values for BMI. n=6 missing values for ethnic group. n=426 missing values for cigarette smoking status. n=426 missing values for alcohol drinking status. n=429 missing values for prescribed medications. Underweight BMI <18.50 kg/m2; normal weight BMI ≥18.50 kg/m2 and ≤24.99 kg/m2; overweight BMI ≥25.00 kg/m2 and ≤29.99 kg/m2; obesity BMI ≥30.00 kg/m2.

## Sheet: S4
Supplementary Table 4. Comorbidities of the APPLE study population with complete survey responses (n=269).
Comorbidity		n (%)
Asthma
Yes		33 (12.3)
No		236 (87.7)
Anxiety
Yes		109 (40.5)
No		160 (59.5)
Cancer
Yes		7 (2.6)
No		262 (97.4)
Celiac Disease
Yes		4 (1.5)
No		265 (98.5)
Depression
Yes		68 (25.3)
No		201 (74.7)
Heart disease
Yes		3 (1.1)
No		266 (98.9)
Hypercholesteremia
Yes		26 (9.7)
No		243 (90.3)
Hypertension
Yes		23 (8.6)
No		246 (91.4)
Inflammatory Bowel Disease
Yes		8 (3.0)
No		261 (97.0)
Irritable Bowel Syndrome
Yes		48 (17.8)
No		221 (82.2)
Kidney disease
Yes		2 (0.7)
No		267 (99.3)
Liver disease
Yes		8 (3.0)
No		261 (97.0)
Multiple sclerosis
Yes		11 (4.1)
No		258 (95.9)
Osteoarthritis
Yes		9 (3.3)
No		260 (96.7)
Psoriatic Arthritis
Yes		57 (21.2)
No		212 (78.8)
Type II diabetes
Yes		8 (3.0)
No		261 (97.0)

## Sheet: S5
Supplementary Table 5. Comparing the mean (95% Confidence Intervals) of food group intakes (g/day) between the NDNS and the APPLE study.
Food	NDNS	APPLE
	Mean (95% Confidence Interval) g/day
Soft drinks low calorie	181.7	125.2
	(167.0 - 196.5)	(93.7 - 156.8)
Soft drinks not low calorie	106	44.4
	(95.5 - 116.4)	(29.2 - 59.6)
Sugar confectionary	2.5	1.3
	(2.2 - 2.9)	(0.8 - 1.8)
Sugar, preserves and sweet spreads	8	8.9
	(7.5, 8.5)	(7.7, 10.1)
Buns, cakes, pastries & fruit pies	18.1	37.7
	(17.0 - 19.3)	(30.3 - 45.0)
Chocolate confectionary	8.6	18.4
	(8.0 - 9.2)	(14.8 - 22.0)
Total fruit	105	240
	(100.5 - 109.6)	(212.5 - 267.5)
Total vegetables	206.46	197.7
	(200.7 - 212.2)	(181.4 - 214.0)
Nuts & seeds	5.4	16.2
	(4.9 - 5.8)	(13.4 - 18.9)
Beans & pulses	19.3	70.8
	(17.8 - 20.8)	(62.3 - 79.2)
High fibre breakfast cereals	35.8	7.27
	(32.9 - 38.8)	(5.5 - 9.0)
Total fish	22.4	40.12
	(21.1 - 23.7)	(31.3 - 49.0)
White fish	6.9	25.9
	(6.3 - 7.6)	(19.1 - 32.7)
Oily fish	13	14.2
	(11.6 - 14.4)	(11.6 - 16.9)
Total meat	98.6	83.2
	(95.7 - 101.5)	(72.1 - 94.3)
Total red meat	56.3	50.7
	(54.1 - 58.4)	(42.9 - 58.4)
Processed red meat	14.3	20.8
	(13.5 - 15.1)	(17.5 - 24.1)
Total white meat	42.3	32.6
	(40.5 - 44.2)	(27.4 - 37.8)
Cheese	16.5	19.5
	(15.4 - 17.6)	(16.5 - 22.5)
Yogurt, fromage frais, and dairy desserts	30.8	48.2
	(28.5 - 33.1)	(38.5 - 57.9)
NDNS = National Diet and Nutrition Survey; APPLE = Asking People with Psoriasis about Lifestyle and Eating study. NDNS intakes were weighed with the wti_Y911 (Weight for individual and diary-all ages, combined Y9-11) and reported for adults aged 19-64 years. Total fruit for NDNS excludes juice. The following NDNS variables include composite dishes: total fish, total meat, total red meat, total wh…

## Sheet: S6
Supplementary Table 6. Food group intakes (as the % contribution to total macronutrient energy) and Pearson’s correlation coefficients with psoriasis severity.
	Psoriasis severity						Correlation
		T1	T2	T3	Overall	r		P
Protein
Total meat		23 (16)	27 (16)	31 (18)	27 (18)	0.228		<0.001
Red meat		8 (9)	10 (9)	12 (11)	10 (10)	0.19		0.002
Processed meat		5 (5)	5 (5)	6 (6)	5 (5)	0.208		<0.001
Poultry		11 (11)	14 (10)	13 (12)	12 (12)	0.122		0.052
Eggs		3 (3)	3 (3)	3 (3)	3 (3)	-0.038		0.546
Fish		10 (8)	11 (8)	11 (9)	11 (9)	0.019		0.764
High-fat dairy		8 (7)	6 (6)	6 (6)	7 (7)	-0.039		0.54
Low-fat dairy		2 (4)	3 (4)	2 (4)	3 (4)	0.018		0.776
Plant-based sources		11 (8)	9 (10)	7 (9)	8 (10)	-0.222		<0.001
Nuts		6 (6)	4 (5)	3 (5)	4 (5)	-0.188		0.003
Fibre
Fruit		21 (13)	21 (15)	18 (12)	20 (14)	-0.084		0.182
Vegetables		14 (8)	13 (8)	16 (8)	14 (8)	0.086		0.172
Potato products		9 (8)	11 (8)	12 (8)	10 (8)	0.188		0.003
Legumes		18 (9)	16 (11)	15 (10)	16 (10)	-0.123		0.05
Wholegrain cereals		12 (9)	11 (8)	10 (9)	11 (9)	-0.071		0.259
Non-wholegrain cereals		7 (6)	9 (7)	10 (6)	9 (7)	0.146		0.02
Nuts		5 (5)	4 (4)	3 (4)	4 (5)	-0.125		0.046
Omega-6
Nuts		39 (27)	32 (29)	28 (24)	33 (28)	-0.165		0.008
Spreads		9 (15)	9 (13)	12 (12)	10 (13)	0.105		0.095
Red meat		2 (4)	2 (4)	2 (3)	2 (4)	0.122		0.051
Processed meat		3 (5)	3 (5)	5 (5)	4 (5)	0.221		<0.001
Poultry		3 (5)	5 (5)	5 (5)	4 (5)	0.165		0.008
Eggs		4 (6)	3 (5)	5 (5)	4 (6)	0.04		0.522
Free Sugars
Desserts & puddings		43 (20)	43 (20)	38 (22)	41 (21)	-0.13		0.038
Beverages		28 (23)	30 (26)	38 (26)	32 (26)	0.198		0.001
Added sugars & condiments		15 (15)	14 (12)	14 (13)	14 (13)	-0.015		0.813
Cereal		4 (6)	4 (6)	2 (7)	3 (7)	-0.093		0.14
Food group intake expressed as normalised mean (SD) per tertile of psoriasis severity, as assessed by the self-assessed Simplified Psoriasis Index.

## Sheet: S7
Supplementary Table 7. Unadjusted and adjusted Odd Ratios (95% Confidence Intervals) of reporting high psoriasis severity (T3, n=88) compared to low psoriasis severity (T1, n=83) by quartiles (Q1-Q4) of protein, fibre, and free sugar intakes from food groups (models I-II).
	Mean (SD) and upper and lower limits of the percentage weight of macronutrient intakes derived from food groups (quartiles)
	Q1	Q2	Q3	Q4	P trend
% protein from total meat	4 (9)	21 (4)	33 (4)	50 (9)
	0-15	15-27	27-39	39-76
n with high psoriasis severity out of total number per quartile of intake	18/64	14/63	28/64	28/64
unadjusted	Ref.	0.9	3.22	3.01	0.001
		(0.374 – 2.175)	(1.349 – 7.694)	(1.273 – 7.105)
Model I	Ref.	0.93	3.38	3.04	0.001
		(0.385 – 2.262)	(1.404 – 8.158)	(1.269 – 7.275)
Model II	Ref.	0.93	3.37	3.03	0.001
		(0.379 – 2.266)	(1.392 – 8.149)	(1.264 – 7.265)
% protein from red meat	0 (3)	6 (2)	13 (2)	22 (5)
	0-3	3-10	10-16	16-37
n with high psoriasis severity out of total number per quartile of intake	20/65	14/63	26/63	28/64
unadjusted	Ref.	0.65	2.17	2.33	0.008
		(0.271 – 1.552)	(0.912 – 5.150)	(0.988 – 5.512)
Model I	Ref.	0.66	2.23	2.65	0.004
		(0.275 – 1.596)	(0.930 – 5.331)	(1.097 – 6.393)
Model II	Ref.	0.66	2.23	2.64	0.005
		(0.275 – 1.596)	(0.932 – 5.342)	(1.093 – 6.381)
% protein from plant-based sources	0 (2)	5 (2)	11 (2)	20 (4)
	0-2	2-8	8-15	15-34
n with high psoriasis severity out of total number per quartile of intake	29/64	22/64	19/63	17/64
unadjusted	Ref.	0.52	0.33	0.3	0.005
		(0.212 – 1.273)	(0.136 – 0.791)	(0.124 – 0.749)
Model I	Ref.	0.48	0.31	0.27	0.004
		(0.187 – 1.213)	(0.123 – 0.760)	(0.108 – 0.692)
Model II	Ref.	0.47	0.3	0.27	0.004
		(0.186 – 1.210)	(0.123 – 0.758)	(0.108 – 0.692)
% protein from nuts	0 (1)	3 (1)	6 (1)	11 (3)
	0-1	1-4	4-8	8-19
n with high psoriasis severity out of total number per quartile of intake	28/63	23/64	25/64	12/64
unadjusted	Ref.	0.58	0.78	0.18	<0.001
		(0.239 – 1.383)	(0.318 – 1.917)	(0.072 – 0.457)
Model I	Ref.	0.55	0.82	0.17	<0.001
		(0.225 – 1.327)	(0.329 – 2.042)	(0.067 – 0.441)
Model II	Ref.	0.55	0.82	0.17	<0.001
		(0.225 – 1.327)	(0.328 – 2.044)	(0.067 – 0.441)
% fibre from potatoes	0 (4)	8 (2)	13 (2)	21 (4)
	0-5	5-10	10-16	16-33
n with high psoriasis severity out of total number per quartile of intake	14/64	22/64	30/64	22/63
unadjusted	Ref.	1.4	3.43	2.22	0.027
		(0.587 – 3.323)	(1.387 – 8.473)	(0.890 – 5.532)
Model I	Ref.	1.37	3.4	2.23	0.028
		(0.571 – 3.276)	(1.358 – 8.486)	(0.881 – 5.645)
Model II	Ref.	1.37	3.39	2.23	0.028
		(0.571 – 3.277)	(1.358 – 8.488)	(0.882 – 5.660)
% fibre from non-wholegrain cereals	1 (3)	7 (1)	11 (1)	17 (3)
	0-4	4-9	9-13	13-26
n with high psoriasis severity out of total number per quartile of intake	17/64	24/62	21/65	26/64
unadjusted	Ref.	1.59	2.08	2.75	0.019
		(0.693 – 3.641)	(0.856 – 5.074)	(1.143 – 6.628)
Model I	Ref.	1.75	2.32	3.17	0.013
		(0.749 – 4.076)	(0.930 – 5.806)	(1.245 – 8.093)
Model II	Ref.	1.76	2.34	3.22	0.012
		(0.754 – 4.109)	(0.937 – 5.858)	(1.259 – 8.250)
% fibre from nuts	0 (1)	2 (1)	5 (1)	10 (2)
	0-1	1-4	4-7	7-16
n with high psoriasis severity out of total number per quartile of intake	26/62	23/65	25/65	14/63
unadjusted	Ref.	0.65	0.82	0.3	0.017
		(0.274 – 1.549)	(0.346 – 1.956)	(0.122 – 0.722)
Model I	Ref.	0.59	0.84	0.29	0.023
		(0.244 – 1.420)	(0.351 – 2.022)	(0.117 – 0.724)
Model II	Ref.	0.59	0.84	0.29	0.023
		(0.244 – 1.424)	(0.351 – 2.020)	(0.117 – 0.724)
% free sugars from beverages	0 (12)	24 (5)	41 (5)	64 (12)
	0-15	15-32	32-49	49-100
n with high psoriasis severity out of total number per quartile of intake	14/64	28/64	16/64	30/63
unadjusted	Ref.	3.29	1.39	4	0.019
		(1.366 – 7.944)	(0.563 – 3.439)	(1.639 – 9.761)
Model I	Ref.	3.56	1.47	4.18	0.023
		(1.446 – 8.746)	(0.584 – 3.693)	(1.648 – 10.588)
Model II	Ref.	3.56	1.46	4.19	0.023
		(1.447 – 8.754)	(0.581 – 3.678)	(1.651 – 10.614)
Q1 = lowest intake [referent quartile (Ref.)]. Q4 = highest intake. Percentage macronutrient intake from food groups is expressed as the mean (SD) for each quartile of intake calculated as a proportion of the total intake for that specific macronutrient, e.g. % protein from red meat was calculated as the sum of protein from red meat sources (g/day) / total protein (g/day) x 100. Multinomial logis…

## Sheet: S8
Supplementary Table 8. Unadjusted and adjusted Odd Ratios (95% Confidence Intervals) of reporting increasing psoriasis severity (T2, n=85) compared to low psoriasis severity (T1, n=83) by quartiles (Q1-Q4) of protein, fibre, and free sugar intakes from food groups (models I-IV).
	Mean (SD) and upper and lower limits of the percentage weight of macronutrient intakes derived from food groups (quartiles)
	Q1	Q2	Q3	Q4	P trend
% protein from total meat	4 (9)	21 (4)	33 (4)	50 (9)
	0-15	15-27	27-39	39-76
n with increasing psoriasis severity out of total number per quartile	17/64	24/63	22/64	21/64
unadjusted	Ref.	1.64	2.68	2.39	0.029
		(0.721 – 3.718)	(1.091 – 6.584)	(0.978 – 5.833)
Model I	Ref.	1.71	2.75	2.37	0.032
		(0.748 – 3.904)	(1.109 – 6.807)	(0.960 – 5.868)
Model II	Ref.	1.71	2.75	2.37	0.032
		(0.740 – 3.941)	(1.106 – 6.831)	(0.959 – 5.874)
Model III	Ref.	1.69	2.7	2.37	0.033
		(0.731 – 3.900)	(1.088 – 6.719)	(0.956 – 5.880)
Model IV	Ref.	1.5	2.27	1.83	0.144
		(0.639 – 3.511)	(0.892 – 5.775)	(0.703 – 4.761)
% protein from red meat	0 (3)	6 (2)	13 (2)	22 (5)
	0-3	3-10	10-16	16-37
n with increasing psoriasis severity out of total number per quartile	19/65	23/63	22/63	21/64
unadjusted	Ref.	1.12	1.93	1.84	0.099
		(0.496 – 2.534)	(0.795 – 4.685)	(0.755 – 4.493)
Model I	Ref.	1.12	1.97	2.09	0.061
		(0.492 – 2.550)	(0.806 – 4.820)	(0.840 – 5.210)
Model II	Ref.	1.12	1.98	2.08	0.062
		(0.492 – 2.549)	(0.808 – 4.832)	(0.835 – 5.188)
Model III	Ref.	1.11	1.94	2.05	0.068
		(0.488 – 2.534)	(0.791 – 4.751)	(0.821 – 5.092)
Model IV	Ref.	1.01	1.6	1.65	0.219
		(0.439 – 2.336)	(0.634 – 4.040)	(0.637 – 4.276)
% protein from low-fat dairy	0 (1)	1 (1)	4 (1)	8 (2)
	0-1	1-3	3-5	5-14
n with increasing psoriasis severity out of total number per quartile	21/76	12/51	25/64	27/64
unadjusted	Ref.	0.9	2.73	1.83	0.034
		(0.371 – 2.204)	(1.121 – 6.660)	(0.806 – 4.141)
Model I	Ref.	0.86	2.63	1.67	0.054
		(0.348 – 2.103)	(1.069 – 6.487)	(0.725 – 3.855)
Model II	Ref.	0.86	2.66	1.69	0.051
		(0.350 – 2.123)	(1.076 – 6.554)	(0.731 – 3.913)
Model III	Ref.	0.87	2.63	1.7	0.053
		(0.353 – 2.153)	(1.063 – 6.507)	(0.734 – 3.943)
Model IV	Ref.	0.8	2.79	1.48	0.083
		(0.319 – 1.996)	(1.109 – 7.011)	(0.628 – 3.468)
% protein from plant-based sources	0 (2)	5 (2)	11 (2)	20 (4)
	0-2	2-8	8-15	15-34
n with increasing psoriasis severity out of total number per quartile	22/64	23/64	18/63	22/64
unadjusted	Ref.	0.72	0.41	0.52	0.094
		(0.286 – 1.788)	(0.164 – 1.018)	(0.213 – 1.271)
Model I	Ref.	0.74	0.42	0.51	0.088
		(0.288 – 1.925)	(0.164 – 1.065)	(0.202 – 1.270)
Model II	Ref.	0.74	0.42	0.51	0.088
		(0.287 – 1.920)	(0.163 – 1.061)	(0.202 – 1.270)
Model III	Ref.	0.73	0.42	0.51	0.097
		(0.282 – 1.901)	(0.164 – 1.073)	(0.203 – 1.280)
Model IV	Ref.	0.75	0.44	0.62	0.233
		(0.284 – 1.952)	(0.170 – 1.139)	(0.240 – 1.595)
% protein from nuts	0 (1)	3 (1)	6 (1)	11 (3)
	0-1	1-4	4-8	8-19
n with increasing psoriasis severity out of total number per quartile	21/63	21/64	23/64	19/64
unadjusted	Ref.	0.7	0.96	0.38	0.046
		(0.281 – 1.743)	(0.378 – 2.428)	(0.159 – 0.926)
Model I	Ref.	0.7	1.05	0.41	0.078
		(0.278 – 1.743)	(0.408 – 2.688)	(0.167 – 1.005)
Model II	Ref.	0.7	1.04	0.41	0.077
		(0.278 – 1.748)	(0.406 – 2.682)	(0.167 – 1.007)
Model III	Ref.	0.69	1.04	0.42	0.088
		(0.273 – 1.727)	(0.406 – 2.681)	(0.169 – 1.023)
Model IV	Ref.	0.69	1.15	0.49	0.208
		(0.272 – 1.747)	(0.442 – 2.999)	(0.194 – 1.233)
% fibre from potatoes	0 (4)	8 (2)	13 (2)	21 (4)
	0-5	5-10	10-16	16-33
n with increasing psoriasis severity out of total number per quartile	26/64	15/64	19/64	24/63
unadjusted	Ref.	0.51	1.17	1.3	0.278
		(0.221 – 1.188)	(0.487 – 2.806)	(0.567 – 2.997)
Model I	Ref.	0.5	1.14	1.23	0.344
		(0.215 – 1.174)	(0.469 – 2.763)	(0.528 – 2.872)
Model II	Ref.	0.5	1.13	1.23	0.348
		(0.215 – 1.171)	(0.467 – 2.753)	(0.525 – 2.863)
Model III	Ref.	0.49	1.12	1.18	0.373
		(0.207 – 1.148)	(0.460 – 2.736)	(0.502 – 2.797)
Model IV	Ref.	0.47	0.98	1	0.658
		(0.199 – 1.114)	(0.397 – 2.443)	(0.415 – 2.433)
% fibre from non-wholegrain cereals	1 (3)	7 (1)	11 (1)	17 (3)
	0-4	4-9	9-13	13-26
n with increasing psoriasis severity out of total number per quartile	20/64	15/62	27/65	23/64
unadjusted	Ref.	0.84	2.28	2.07	0.024
		(0.355 – 2.007)	(0.977 – 5.312)	(0.867 – 4.943
Model I	Ref.	0.86	2.27	2	0.038
		(0.356 – 2.070)	(0.951 – 5.428)	(0.798 – 5.013
Model II	Ref.	0.87	2.29	2.03	0.036
		(0.359 – 2.089)	(0.958 – 5.482)	(0.807 – 5.112)
Model III	Ref.	0.83	2.28	1.96	0.039
		(0.341 – 2.028)	(0.953 – 5.465)	(0.772 – 4.976)
Model IV	Ref.	0.78	2	1.74	0.085
		(0.318 – 1.927)	(0.821 – 4.855)	(0.674 – 4.485)
% fibre from nuts	0 (1)	2 (1)	5 (1)	10 (2)
	0-1	1-4	4-7	7-16
n with increasing psoriasis severity out of total number per quartile	20/62	22/65	21/65	22/63
unadjusted	Ref.	0.88	0.93	0.63	0.301
		(0.360 – 2.151)	(0.376 – 2.319)	(0.265 – 1.489)
Model I	Ref.	0.87	0.98	0.68	0.433
		(0.350 – 2.140)	(0.392 – 2.456)	(0.284 – 1.645)
Model II	Ref.	0.87	0.98	0.68	0.429
		(0.351 – 2.153)	(0.391 – 2.453)	(0.283 – 1.646)
Model III	Ref.	0.85	0.99	0.69	0.462
		(0.342 – 2.115)	(0.393 – 2.469)	(0.287 – 1.671)
Model IV	Ref.	0.89	1.02	0.76	0.583
		(0.354 – 2.248)	(0.403 – 2.578)	(0.309 – 1.848)
% free sugars from beverages	0 (12)	24 (5)	41 (5)	64 (12)
	0-15	15-32	32-49	49-100
n with increasing psoriasis severity out of total number per quartile	22/64	19/64	25/64	18/63
unadjusted	Ref.	1.42	1.38	1.53	0.343
		(0.602 – 3.362)	(0.625 – 3.064)	(0.631 – 3.697)
Model I	Ref.	1.35	1.31	1.36	0.503
		(0.562 – 3.243)	(0.580 – 2.944)	(0.543 – 3.404)
Model II	Ref.	1.35	1.3	1.36	0.503
		(0.562 – 3.243)	(0.578 – 2.936)	(0.544 – 3.408)
Model III	Ref.	1.36	1.3	1.34	0.519
		(0.567 – 3.281)	(0.576 – 2.941)	(0.535 – 3.380)
Model IV	Ref.	1.23	1.09	1.17	0.777
		(0.502 – 2.991)	(0.468 – 2.521)	(0.458 – 3.014)
Q1 = lowest intake [referent quartile (Ref.)]. Q4 = highest intake. Percentage macronutrient intake from food groups is expressed as the mean (SD) for each quartile of intake calculated as a proportion of the total intake for that specific macronutrient, e.g. % protein from red meat was calculated as the sum of protein from red meat sources (g/day) / total protein (g/day) x 100. Multinomial logis…

## Sheet: S9
Supplementary Table 9. Unadjusted and adjusted Odd Ratios (95% Confidence Intervals) of reporting high psoriasis severity (T3, n=88) compared to low psoriasis severity (T1, n=83) by quartiles (Q1-Q4) of omega-6 intakes derived from food groups (models I-IV).
	Mean (SD) and upper and lower limits of the percentage weight of macronutrient intakes derived from food groups (quartiles)
	Q1	Q2	Q3	Q4	P trend
% omega-6 from nuts	0 (13)	23 (5)	41 (5)	67 (13)
	0-13	13-32	32-51	51-100
n with high psoriasis severity out of total number per quartile of intake	27/64	22/63	26/64	13/64
unadjusted	Ref.	0.69	0.91	0.26	0.008
		(0.287 – 1.640)	(0.380 – 2.162)	(0.105 – 0.630)
Model I	Ref.	0.66	0.94	0.24	0.009
		(0.273 – 1.586)	(0.388 – 2.271)	(0.096 – 0.609)
Model II	Ref.	0.66	0.94	0.24	0.009
		(0.271 – 1.584)	(0.386 – 2.269)	(0.095 – 0.608)
Model III	Ref.	0.6	0.98	0.27	0.021
		(0.245 – 1.469)	(0.399 – 2.383)	(0.104 – 0.677)
Model IV	Ref.	0.61	0.97	0.36	0.112
		(0.245 – 1.525)	(0.394 – 2.405)	(0.136 – 0.953)
% omega-6 from processed meat	0 (0)	2 (1)	5 (1)	10 (2)
	0-0	0-4	4-7	7-17
n with high psoriasis severity out of total number per quartile of intake	17/64	16/64	24/64	30/63
unadjusted	Ref.	1.1	2.24	2.98	0.004
		(0.458 – 2.665)	(0.941 – 5.344)	(1.262 – 7.024)
Model I	Ref.	1.08	2.34	3.02	0.003
		(0.437 – 2.651)	(0.973 – 5.647)	(1.264 – 7.226)
Model II	Ref.	1.09	2.34	3.12	0.003
		(0.443 – 2.697)	(0.972 – 5.645)	(1.290 – 7.525)
Model III	Ref.	1.1	2.44	3.01	0.004
		(0.443 – 2.737)	(1.002 – 5.925)	(1.236 – 7.329)
Model IV	Ref.	0.95	2	1.93	0.06
		(0.373 – 2.409)	(0.805 – 4.966)	(0.737 – 5.033)
% omega-6 from poultry	0 (1)	2 (1)	6 (1)	11 (3)
	0-1	1-4	4-8	8-18
n with high psoriasis severity out of total number per quartile of intake	19/64	24/64	20/63	24/64
unadjusted	Ref.	1.43	1.37	2.35	0.083
		(0.627 – 3.251)	(0.581 – 3.223)	(0.968 – 5.688)
Model I	Ref.	1.43	1.4	2.29	0.091
		(0.623 – 3.266)	(0.592 – 3.309)	(0.937 – 5.616)
Model II	Ref.	1.42	1.39	2.3	0.091
		(0.618 – 3.253)	(0.586 – 3.299)	(0.938 – 5.621)
Model III	Ref.	1.42	1.38	2.21	0.114
		(0.614 – 3.290)	(0.576 – 3.298)	(0.893 – 5.452)
Model IV	Ref.	1.09	0.96	1.52	0.497
		(0.457 – 2.605)	(0.386 – 2.394)	(0.593 – 3.921)
Q1 = lowest intake [referent quartile (Ref.)]. Q4 = highest intake. Percentage macronutrient intake from food groups is expressed as the mean (SD) for each quartile of intake calculated as a proportion of the total intake for that specific macronutrient, e.g. % omega-6 from red meat was calculated as the sum of omega-6 from red meat sources (g/day) / total omega-6 (g/day) x 100. Multinomial logis…

## Sheet: S10
Supplementary Table 10. Unadjusted and adjusted Odd Ratios (95% Confidence Intervals) of reporting increasing psoriasis severity (T2, n=85) compared to low psoriasis severity (T1, n=83) by quartiles (Q1-Q4) of omega-6 intakes derived from food groups (models I-IV).
	Mean (SD) and upper and lower limits of the percentage weight of macronutrient intakes derived from food groups (quartiles)
	Q1	Q2	Q3	Q4	P trend
% omega-6 from nuts	0 (13)	23 (5)	41 (5)	67 (13)
	0-13	13-32	32-51	51-100
n with increasing psoriasis severity out of total number per quartile of intake	21/64	22/63	21/64	21/64
unadjusted	Ref.	0.88	0.94	0.53	0.148
		(0.361 – 2.158)	(0.378 – 2.343)	(0.226 – 1.256)
Model I	Ref.	0.89	1.01	0.56	0.211
		(0.364 – 2.199)	(0.400 – 2.529)	(0.234 – 1.358)
Model II	Ref.	0.89	1	0.56	0.21
		(0.361 – 2.193)	(0.397 – 2.522)	(0.234 – 1.356)
Model III	Ref.	0.88	1.01	0.57	0.238
		(0.355 – 2.179)	(0.400 – 2.548)	(0.236 – 1.386)
Model IV	Ref.	0.89	0.99	0.69	0.464
		(0.356 – 2.227)	(0.390 – 2.505)	(0.277 – 1.727)
% omega-6 from processed meat	0 (0)	2 (1)	5 (1)	10 (2)
	0-0	0-4	4-7	7-17
n with increasing psoriasis severity out of total number per quartile of intake	20/64	25/64	23/64	17/63
unadjusted	Ref.	1.47	1.83	1.43	0.318
		(0.653 – 3.296)	(0.778 – 4.286)	(0.586 – 3.509)
Model I	Ref.	1.34	1.87	1.36	0.339
		(0.583 – 3.061)	(0.789 – 4.438)	(0.551 – 3.370)
Model II	Ref.	1.35	1.87	1.39	0.322
		(0.587 – 3.096)	(0.790 – 4.444)	(0.556 – 3.466)
Model III	Ref.	1.35	1.88	1.37	0.329
		(0.585 – 3.099)	(0.792 – 4.465)	(0.549 – 3.431)
Model IV	Ref.	1.2	1.6	0.96	0.816
		(0.514 – 2.804)	(0.661 – 3.869)	(0.358 – 2.561)
% omega-6 from poultry	0 (1)	2 (1)	6 (1)	11 (3)
	0-1	1-4	4-8	8-18
n with increasing psoriasis severity out of total number per quartile of intake	19/64	17/64	23/63	26/64
unadjusted	Ref.	1.01	1.57	2.54	0.024
		(0.427 – 2.395)	(0.678 – 3.653)	(1.055 – 6.119)
Model I	Ref.	1.02	1.6	2.46	0.029
		(0.428 – 2.424)	(0.688 – 3.739)	(1.011 – 5.973)
Model II	Ref.	1.01	1.59	2.46	0.029
		(0.422 – 2.405)	(0.680 – 3.712)	(1.012 – 5.978)
Model III	Ref.	1	1.58	2.45	0.03
		(0.420 – 2.391)	(0.678 – 3.706)	(1.004 – 5.958)
Model IV	Ref.	0.87	1.3	1.99	0.1
		(0.359 – 2.123)	(0.543 – 3.125)	(0.797 – 4.989)
Q1 = lowest intake [referent quartile (Ref.)]. Q4 = highest intake. Percentage macronutrient intake from food groups is expressed as the mean (SD) for each quartile of intake calculated as a proportion of the total intake for that specific macronutrient, e.g. % omega-6 from red meat was calculated as the sum of omega-6 from red meat sources (g/day) / total omega-6 (g/day) x 100. Multinomial logis…

## Sheet: S11
Supplementary Table 11. Unadjusted Odd Ratios (95% Confidence Intervals) of reporting high psoriasis severity (T3, n=88), and increasing psoriasis severity (T2, n=85) compared to low psoriasis severity (T1, n=83) by quartiles (Q1-Q4) of protein from food groups.
	Mean (SD) and upper and lower limits of the percentage weight of macronutrient intakes derived from food groups (quartiles)
	Q1	Q2	Q3	Q4	P Trend
% protein from high-fat dairy	0 (2)	5 (1)	9 (1)	15 (3)
	0-2	2-7	7-11	11 (24)
n with increasing psoriasis severity out of total number per quartile of intake	20/64	28/64	21/63	26/64
T2 vs T1	Ref.	1.68	0.86	0.53	0.067
		(0.687 - 4.106)	(0.359 - 2.058)	(0.220 - 1.296)
n with high psoriasis severity out of total number per quartile of intake	26/64	21/64	20/63	21/64
T3 vs T1	Ref.	0.97	0.63	0.54	0.083
		(0.396 - 2.371)	(0.268 - 1.477)	(0.235 - 1.233)
% protein from low-fat dairy	0 (1)	1 (1)	4 (1)	8 (2)
	0-1	1-3	3-5	5-14
n with high psoriasis severity out of total number per quartile of intake	22/76	23/51	26/64	16/64
T3 vs T1	Ref.	1.91	2.88	1.14	0.516
		(0.843 - 4.322)	(1.176 - 7.075)	(0.473 - 2.762)
% protein from processed meat	0 (2)	3 (1)	7 (1)	12 (3)
	0-2	2-5	5-9	9-20
n with increasing psoriasis severity out of total number per quartile of intake	17/64	20/62	27/65	20/64
T2 vs T1	Ref.	1.44	2.86	1.67	0.105
		(0.613 – 3.403)	(1.191 – 6.862)	(0.698 – 4.003)
n with high psoriasis severity out of total number per quartile of intake	20/64	20/62	23/65	25/64
T3 vs T1	Ref.	1.29	1.98	1.78	0.106
		(0.561 – 2.961)	(0.826 – 4.748)	(0.774 – 4.077)
% protein from fish	0 (4)	8 (2)	13 (2)	21 (4)
	0-5	5-11	11-16	16-33
n with increasing psoriasis severity out of total number per quartile of intake	22/64	19/64	22/64	22/63
T2 vs T1	Ref.	0.95	0.88	1.11	0.891
		(0.399 – 2.285)	(0.381 – 2.011)	(0.469 – 2.604)
n with high psoriasis severity out of total number per quartile of intake	21/64	26/64	18/64	22/63
T3 vs T1	Ref.	1.37	0.75	1.16	0.894
		(0.587 – 3.189)	(0.317 – 1.772)	(0.489 – 2.741)
% protein from poultry	0 (5)	9 (2)	16 (2)	27 (5)
	0-5	5-12	12-20	20-43
n with increasing psoriasis severity out of total number per quartile of intake	16/64	20/64	25/63	23/64
T2 vs T1	Ref.	1.35	2.9	1.97	0.050*
		(0.573 – 3.201)	(1.176 – 7.161)	(0.824 – 4.696)
n with high psoriasis severity out of total number per quartile of intake	22/64	20/64	24/63	22/64
T3 vs T1	Ref.	0.98	2.03	1.37	0.221
		(0.433 – 2.239)	(0.849 – 4.836)	(0.593 – 3.158)
% protein from eggs	0 (1)	2 (1)	4 (1)	7 (2)
	0-1	1-3	3-5	5-12
n with increasing psoriasis severity out of total number per quartile of intake	22/64	24/63	27/66	12/62
T2 vs T1	Ref.	1.84	1.18	0.42	0.058
		(0.748 – 4.507)	(0.516 – 2.710)	(0.172 – 1.049)
n with high psoriasis severity out of total number per quartile of intake	21/64	26/63	17/66	24/62
T3 vs T1	Ref.	2	0.81	0.89	0.354
		(0.814 – 4.917)	(0.336 – 1.952)	(0.393 – 2.013)
* when adjusted for model I (age, sex, and smoking), the association between % protein from poultry and psoriasis severity was no longer significant (P>0.05) Q1 = lowest intake [referent quartile (Ref.)]. Q4 = highest intake. Percentage macronutrient intake from food groups is expressed as the mean (SD) for each quartile of intake calculated as a proportion of the total intake for that specific m…

[truncated: 3 more sheets: S12, S13, S14]
